# Supplementary material for: Host association and intracellularity evolved multiple times independently in the Rickettsiales
Source: Nat Commun. 2024 Feb 6;15:1093. doi: 10.1038/s41467-024-45351-7 (PMC10847448; doi:10.1038/s41467-024-45351-7)
Supplement: Supplementary file 8 — Supplementary Data 4 [file 41467_2024_45351_MOESM8_ESM.xlsx]

## Sheet: nuovo_suppl
Purines
purL
Magnetococcus_marinus_MC-1_GCA_000014865.1_ASM1486v1.faa_ABK43023.1
Magnetofaba_australis_IT-1_GCA_002109495.1_ASM210949v1.faa_OSM01836.1
Alteromonas_macleodii_ATCC_27126_GCA_000172635.2_ASM17263v2.faa_AFS36460.1
Burkholderia_cepacia_GCA_009586235.1_ASM958623v1.faa_QFS37137.1
Congregibacter_litoralis_KT71_GCA_000153125.2_ASM15312v2.faa_EAQ99498.1
Dasania_marina_DSM_21967_GCA_000373485.1_ASM37348v1.faa_GCA_000373485.1_ASM37348v1_00959
Enterobacter_cloacae_GCA_000770155.1_ASM77015v1.faa_AIV30967.1
Methylotenera_versatilis_301_GCA_000093025.1_ASM9302v1.faa_ADI29173.1
Nitrosospira_briensis_C-128_GCA_000619905.2_ASM61990v2.faa_GCA_000619905.2_ASM61990v2_02157
Ralstonia_pickettii_GCA_902374465.1_MGYG-HGUT-01384.faa_GCA_902374465.1_MGYG-HGUT-01384_00067
purB
Alteromonas_macleodii_ATCC_27126_GCA_000172635.2_ASM17263v2.faa_AFS37227.1
Burkholderia_cepacia_GCA_009586235.1_ASM958623v1.faa_QFS35712.1
Congregibacter_litoralis_KT71_GCA_000153125.2_ASM15312v2.faa_EAQ99195.1
Dasania_marina_DSM_21967_GCA_000373485.1_ASM37348v1.faa_GCA_000373485.1_ASM37348v1_02104
Enterobacter_cloacae_GCA_000770155.1_ASM77015v1.faa_AIV29336.1
Magnetococcus_marinus_MC-1_GCA_000014865.1_ASM1486v1.faa_ABK43583.1
Magnetofaba_australis_IT-1_GCA_002109495.1_ASM210949v1.faa_OSM04221.1
Methylotenera_versatilis_301_GCA_000093025.1_ASM9302v1.faa_ADI29067.1
Nitrosospira_briensis_C-128_GCA_000619905.2_ASM61990v2.faa_GCA_000619905.2_ASM61990v2_02308
Ralstonia_pickettii_GCA_902374465.1_MGYG-HGUT-01384.faa_GCA_902374465.1_MGYG-HGUT-01384_04071
Pyrimidines
pyrB
GCA_905480015.1_10_20180529_Bin_6_1_01115
Alteromonas_macleodii_ATCC_27126_GCA_000172635.2_ASM17263v2.faa_AFS35887.1
Congregibacter_litoralis_KT71_GCA_000153125.2_ASM15312v2.faa_EAQ95838.1
Dasania_marina_DSM_21967_GCA_000373485.1_ASM37348v1.faa_GCA_000373485.1_ASM37348v1_03180
Enterobacter_cloacae_GCA_000770155.1_ASM77015v1.faa_AIV28137.1
GCA_001768015.1_ASM176801v1_00199
GCA_002787635.1_ASM278763v1_00747
GCA_018969185.1_ASM1896918v1_00572
GCA_903878685.1_freshwater_MAG_---_LJ-7-9m_bin-0662_00441
GCA_903917585.1_freshwater_MAG_---_Loclat_bin-14507_00631
GCA_903927415.1_freshwater_MAG_---_Loclat_bin-14143_01480
GCA_905478165.1_0.2_20180403_Bin_25_sub_1_00539
GCA_002422795.1_ASM242279v1_01078
GCA_013288565.1_ASM1328856v1_00167
Serine
serA
GCA_016778745.1_ASM1677874v1_00929
GCA_017999675.1_ASM1799967v1_00076
GCA_903831915.1_freshwater_MAG_---_KT_bin-1674_00802
GCA_903872175.1_freshwater_MAG_---_LJ_bin-1162_00139
GCA_905480015.1_10_20180529_Bin_6_1_00202
serC
GCA_016778745.1_ASM1677874v1_00928
GCA_017999675.1_ASM1799967v1_00077
GCA_903831915.1_freshwater_MAG_---_KT_bin-1674_00803
GCA_903872175.1_freshwater_MAG_---_LJ_bin-1162_00140
GCA_905480015.1_10_20180529_Bin_6_1_00620
serB
GCA_905480015.1_10_20180529_Bin_6_1_00621
GCA_016778745.1_ASM1677874v1_00927
GCA_903872175.1_freshwater_MAG_---_LJ_bin-1162_00141
GCA_017620845.1_ASM1762084v1_00263
GCA_017999675.1_ASM1799967v1_00078
GCA_903831915.1_freshwater_MAG_---_KT_bin-1674_00804
Ile_Val_Leu
ilvA
GCA_903878005.1_freshwater_MAG_---_Ki1-1-6m_bin-0836_00413
ilvIB
Occidentia_massiliensis_GCA_000309075.1_ASM30907v1.faa_PROKKA_00809
alpha_proteobacterium_L41A_GCA_000335735.1_L41A.1.0.faa_GCA_000335735.1_L41A.1.0_01323
Asticcacaulis_excentricus_CB_48_GCA_000175215.2_ASM17521v2.faa_ADU12399.1
Brevundimonas_subvibrioides_ATCC_15264_GCA_000144605.1_ASM14460v1.faa_ADL02397.1
Citromicrobium_sp._JL477_GCA_001304795.1_ASM130479v1.faa_ALG60112.1
Maricaulis_maris_GCA_003634045.1_ASM363404v1.faa_RKQ96463.1
Oceanicaulis_alexandrii_DSM_11625_GCA_000420265.1_ASM42026v1.faa_GCA_000420265.1_ASM42026v1_01164
Parvularcula_bermudensis_HTCC2503_GCA_000152825.2_ASM15282v2.faa_ADM09330.1
ilvH
GCA_017475895.1_ASM1747589v1_00511
GCA_017620845.1_ASM1762084v1_00684
ilvC
alpha_proteobacterium_L41A_GCA_000335735.1_L41A.1.0.faa_GCA_000335735.1_L41A.1.0_01324
Asticcacaulis_excentricus_CB_48_GCA_000175215.2_ASM17521v2.faa_ADU12400.1
Brevundimonas_subvibrioides_ATCC_15264_GCA_000144605.1_ASM14460v1.faa_ADL02398.1
Citromicrobium_sp._JL477_GCA_001304795.1_ASM130479v1.faa_ALG60111.1
Maricaulis_maris_GCA_003634045.1_ASM363404v1.faa_RKQ96462.1
Oceanicaulis_alexandrii_DSM_11625_GCA_000420265.1_ASM42026v1.faa_GCA_000420265.1_ASM42026v1_01165
Parvularcula_bermudensis_HTCC2503_GCA_000152825.2_ASM15282v2.faa_ADM09331.1
GCA_903878005.1_freshwater_MAG_---_Ki1-1-6m_bin-0836_00412
ilvD
alpha_proteobacterium_L41A_GCA_000335735.1_L41A.1.0.faa_GCA_000335735.1_L41A.1.0_01325
Brevundimonas_subvibrioides_ATCC_15264_GCA_000144605.1_ASM14460v1.faa_ADL02399.1
Citromicrobium_sp._JL477_GCA_001304795.1_ASM130479v1.faa_ALG60110.1
Maricaulis_maris_GCA_003634045.1_ASM363404v1.faa_RKQ96461.1
Oceanicaulis_alexandrii_DSM_11625_GCA_000420265.1_ASM42026v1.faa_GCA_000420265.1_ASM42026v1_01171
Parvularcula_bermudensis_HTCC2503_GCA_000152825.2_ASM15282v2.faa_ADM09332.1
leuB
alpha_proteobacterium_L41A_GCA_000335735.1_L41A.1.0.faa_GCA_000335735.1_L41A.1.0_01318
Asticcacaulis_excentricus_CB_48_GCA_000175215.2_ASM17521v2.faa_ADU12393.1
Brevundimonas_subvibrioides_ATCC_15264_GCA_000144605.1_ASM14460v1.faa_ADL02392.1
Citromicrobium_sp._JL477_GCA_001304795.1_ASM130479v1.faa_ALG60117.1
Maricaulis_maris_GCA_003634045.1_ASM363404v1.faa_RKQ96469.1
Oceanicaulis_alexandrii_DSM_11625_GCA_000420265.1_ASM42026v1.faa_GCA_000420265.1_ASM42026v1_01158
Parvularcula_bermudensis_HTCC2503_GCA_000152825.2_ASM15282v2.faa_ADM09324.1
Sphingobium_indicum_B90A_GCA_000264945.2_ASM26494v2.faa_APL93775.1
Sphingomonas_wittichii_RW1_GCA_000016765.1_ASM1676v1.faa_ABQ70832.1
Sphingopyxis_macrogoltabida_GCA_001314325.1_ASM131432v1.faa_ALJ13072.1
Zymomonas_mobilis_subsp._mobilis_ATCC_31821_GCA_000007105.1_ASM710v1.faa_AAV89301.1
Histidine
hisG
Candidatus_Deianiraea_vastatrix_GCA_007993655.1_ASM799365v1.faa_QED23610.1
GCA_002394665.1_ASM239466v1_00518
GCA_905480015.1_10_20180529_Bin_6_1_00807
Ahrensia_kielensis_DSM_5890_GCA_000374465.1_ASM37446v1.faa_GCA_000374465.1_ASM37446v1_01364
alpha_proteobacterium_HIMB114_GCA_000163555.2_HIMB114_v2.0.faa_EMH79711.1
alpha_proteobacterium_HIMB5_GCA_000299095.1_ASM29909v1.faa_AFS47967.1
alpha_proteobacterium_IMCC14465_GCA_000293845.2_ASM29384v2.faa_EJW21340.1
alpha_proteobacterium_L41A_GCA_000335735.1_L41A.1.0.faa_GCA_000335735.1_L41A.1.0_00569
Asticcacaulis_excentricus_CB_48_GCA_000175215.2_ASM17521v2.faa_ADU12502.1
Brevundimonas_subvibrioides_ATCC_15264_GCA_000144605.1_ASM14460v1.faa_ADL00356.1
Candidatus_Micropelagos_thuwalensis_GCA_000469155.1_RS24.faa_ERL46374.1
Candidatus_Pelagibacter_ubique_HTCC1062_GCA_000012345.1_ASM1234v1.faa_AAZ21302.1
Candidatus_Puniceispirillum_marinum_IMCC1322_GCA_000024465.1_ASM2446v1.faa_ADE38686.1
Caulobacter_vibrioides_NA1000_GCA_000022005.1_ASM2200v1.faa_ACL97091.1
Chelativorans_oligotrophicus_GCA_011317505.1_ASM1131750v1.faa_GCA_011317505.1_ASM1131750v1_01266
Geminicoccus_roseus_DSM_18922_GCA_000427665.1_ASM42766v1.faa_GCA_000427665.1_ASM42766v1_04059
Hirschia_baltica_ATCC_49814_GCA_000023785.1_ASM2378v1.faa_ACT58651.1
Hyphomicrobium_denitrificans_ATCC_51888_GCA_000143145.1_ASM14314v1.faa_ADJ24369.1
Hyphomonas_neptunium_ATCC_15444_GCA_000013025.1_ASM1302v1.faa_ABI78588.1
Jannaschia_rubra_GCA_900113265.1_IMG-taxon_2622736430_annotated_assembly.faa_SFG03045.1
Ketogulonicigenium_vulgare_GCA_001399515.1_ASM139951v1.faa_ALJ81666.1
Magnetococcus_marinus_MC-1_GCA_000014865.1_ASM1486v1.faa_ABK45684.1
Magnetofaba_australis_IT-1_GCA_002109495.1_ASM210949v1.faa_OSM02060.1
Maricaulis_maris_GCA_003634045.1_ASM363404v1.faa_RKR02971.1
Methylocella_silvestris_BL2_GCA_000021745.1_ASM2174v1.faa_ACK49773.1
Methylocystis_bryophila_GCA_002117405.1_ASM211740v1.faa_ARN80117.1
Methylorubrum_extorquens_PA1_GCA_000018845.1_ASM1884v1.faa_ABY29898.1
Oceanicaulis_alexandrii_DSM_11625_GCA_000420265.1_ASM42026v1.faa_GCA_000420265.1_ASM42026v1_02763
Octadecabacter_arcticus_238_GCA_000155735.2_ASM15573v2.faa_AGI70749.1
Paracoccus_denitrificans_GCA_004063735.1_ASM406373v1.faa_QAR25398.1
Parvibaculum_lavamentivorans_DS-1_GCA_000017565.1_ASM1756v1.faa_ABS62223.1
Parvularcula_bermudensis_HTCC2503_GCA_000152825.2_ASM15282v2.faa_ADM08484.1
Pelagibacterium_halotolerans_GCA_013004005.1_ASM1300400v1.faa_QJR19549.1
Phenylobacterium_zucineum_HLK1_GCA_000017265.1_ASM1726v1.faa_ACG76748.1
Polymorphum_gilvum_SL003B-26A1_GCA_000192745.1_ASM19274v1.faa_ADZ71890.1
Pseudovibrio_sp._FO-BEG1_GCA_000236645.1_ASM23664v1.faa_AEV35985.1
Rhizobium_leguminosarum_bv._trifolii_GCA_011604525.1_ASM1160452v1.faa_QIO66002.1
Rhodobacter_sphaeroides_ATCC_17029_GCA_000015985.1_ASM1598v1.faa_ABN78329.1
Rhodomicrobium_vannielii_ATCC_17100_GCA_000166055.1_ASM16605v1.faa_ADP71590.1
Rhodopseudomonas_palustris_GCA_013415845.1_ASM1341584v1.faa_QLH70318.1
Roseibium_hamelinense_GCA_007830545.1_ASM783054v1.faa_TWI87558.1
Rubellimicrobium_rubrum_GCA_006152115.1_ASM615211v1.faa_TNC50167.1
Ruegeria_pomeroyi_DSS-3_GCA_000011965.2_ASM1196v2.faa_AAV93977.1
Sagittula_stellata_E-37_GCA_000169415.1_ASM16941v1.faa_EBA10447.1
Thermopetrobacter_sp._TC1_GCA_000746275.1_ASM74627v1.faa_GCA_000746275.1_ASM74627v1_00774
Xanthobacter_autotrophicus_Py2_GCA_000017645.1_ASM1764v1.faa_ABS69966.1
Neomegalonema_perideroedes_DSM_15528_GCA_000374145.1_ASM37414v1.faa_GCA_000374145.1_ASM37414v1_00920
Alteromonas_macleodii_ATCC_27126_GCA_000172635.2_ASM17263v2.faa_AFS37936.1
Enterobacter_cloacae_GCA_000770155.1_ASM77015v1.faa_AIV30555.1
GCA_903917585.1_freshwater_MAG_---_Loclat_bin-14507_00181
hisI
alpha_proteobacterium_L41A_GCA_000335735.1_L41A.1.0.faa_GCA_000335735.1_L41A.1.0_00563
Asticcacaulis_excentricus_CB_48_GCA_000175215.2_ASM17521v2.faa_ADU12496.1
Brevundimonas_subvibrioides_ATCC_15264_GCA_000144605.1_ASM14460v1.faa_ADL00350.1
Candidatus_Puniceispirillum_marinum_IMCC1322_GCA_000024465.1_ASM2446v1.faa_ADE38681.1
Geminicoccus_roseus_DSM_18922_GCA_000427665.1_ASM42766v1.faa_GCA_000427665.1_ASM42766v1_04063
Maricaulis_maris_GCA_003634045.1_ASM363404v1.faa_RKR02966.1
Oceanicaulis_alexandrii_DSM_11625_GCA_000420265.1_ASM42026v1.faa_GCA_000420265.1_ASM42026v1_02769
Alteromonas_macleodii_ATCC_27126_GCA_000172635.2_ASM17263v2.faa_AFS37943.1
Enterobacter_cloacae_GCA_000770155.1_ASM77015v1.faa_AIV30562.1
GCA_903917585.1_freshwater_MAG_---_Loclat_bin-14507_01054
Candidatus_Deianiraea_vastatrix_GCA_007993655.1_ASM799365v1.faa_QED23621.1
GCA_002394665.1_ASM239466v1_00502
GCA_017444125.1_ASM1744412v1_00591
GCA_905480015.1_10_20180529_Bin_6_1_00015
hisA
Alteromonas_macleodii_ATCC_27126_GCA_000172635.2_ASM17263v2.faa_AFS37941.1
Enterobacter_cloacae_GCA_000770155.1_ASM77015v1.faa_AIV30560.1
GCA_905480015.1_10_20180529_Bin_6_1_01238
Candidatus_Deianiraea_vastatrix_GCA_007993655.1_ASM799365v1.faa_QED23619.1
hisF
GCA_013288625.1_ASM1328862v1_00843
alpha_proteobacterium_L41A_GCA_000335735.1_L41A.1.0.faa_GCA_000335735.1_L41A.1.0_00564
Asticcacaulis_excentricus_CB_48_GCA_000175215.2_ASM17521v2.faa_ADU12497.1
Brevundimonas_subvibrioides_ATCC_15264_GCA_000144605.1_ASM14460v1.faa_ADL00351.1
Candidatus_Puniceispirillum_marinum_IMCC1322_GCA_000024465.1_ASM2446v1.faa_ADE38682.1
Geminicoccus_roseus_DSM_18922_GCA_000427665.1_ASM42766v1.faa_GCA_000427665.1_ASM42766v1_04062
Maricaulis_maris_GCA_003634045.1_ASM363404v1.faa_RKR02967.1
Oceanicaulis_alexandrii_DSM_11625_GCA_000420265.1_ASM42026v1.faa_GCA_000420265.1_ASM42026v1_02768
Alteromonas_macleodii_ATCC_27126_GCA_000172635.2_ASM17263v2.faa_AFS37942.1
Candidatus_Deianiraea_vastatrix_GCA_007993655.1_ASM799365v1.faa_QED23620.1
Candidatus_Nucleicultrix_amoebiphila_FS5_GCA_002117145.1_ASM211714v1.faa_ARN85054.1
Enterobacter_cloacae_GCA_000770155.1_ASM77015v1.faa_AIV30561.1
GCA_002394665.1_ASM239466v1_00513
GCA_013288575.1_ASM1328857v1_00741
GCA_903917585.1_freshwater_MAG_---_Loclat_bin-14507_01053
hisH
Candidatus_Deianiraea_vastatrix_GCA_007993655.1_ASM799365v1.faa_QED23616.1
Candidatus_Nucleicultrix_amoebiphila_FS5_GCA_002117145.1_ASM211714v1.faa_ARN85053.1
GCA_002394665.1_ASM239466v1_00516
alpha_proteobacterium_L41A_GCA_000335735.1_L41A.1.0.faa_GCA_000335735.1_L41A.1.0_00566
Asticcacaulis_excentricus_CB_48_GCA_000175215.2_ASM17521v2.faa_ADU12499.1
Brevundimonas_subvibrioides_ATCC_15264_GCA_000144605.1_ASM14460v1.faa_ADL00353.1
Candidatus_Puniceispirillum_marinum_IMCC1322_GCA_000024465.1_ASM2446v1.faa_ADE38684.1
Geminicoccus_roseus_DSM_18922_GCA_000427665.1_ASM42766v1.faa_GCA_000427665.1_ASM42766v1_04061
Maricaulis_maris_GCA_003634045.1_ASM363404v1.faa_RKR02969.1
Oceanicaulis_alexandrii_DSM_11625_GCA_000420265.1_ASM42026v1.faa_GCA_000420265.1_ASM42026v1_02766
Alteromonas_macleodii_ATCC_27126_GCA_000172635.2_ASM17263v2.faa_AFS37940.1
Enterobacter_cloacae_GCA_000770155.1_ASM77015v1.faa_AIV30559.1
GCA_013288625.1_ASM1328862v1_00842
GCA_903917585.1_freshwater_MAG_---_Loclat_bin-14507_01052
GCA_905480015.1_10_20180529_Bin_6_1_01237
hisB
Alteromonas_macleodii_ATCC_27126_GCA_000172635.2_ASM17263v2.faa_AFS37939.1
Candidatus_Deianiraea_vastatrix_GCA_007993655.1_ASM799365v1.faa_QED23613.1
Enterobacter_cloacae_GCA_000770155.1_ASM77015v1.faa_AIV30558.1
GCA_002394665.1_ASM239466v1_00504
GCA_905480015.1_10_20180529_Bin_6_1_00839
Geminicoccus_roseus_DSM_18922_GCA_000427665.1_ASM42766v1.faa_GCA_000427665.1_ASM42766v1_04060
Oceanicaulis_alexandrii_DSM_11625_GCA_000420265.1_ASM42026v1.faa_GCA_000420265.1_ASM42026v1_02765
alpha_proteobacterium_L41A_GCA_000335735.1_L41A.1.0.faa_GCA_000335735.1_L41A.1.0_00567
Asticcacaulis_excentricus_CB_48_GCA_000175215.2_ASM17521v2.faa_ADU12500.1
Brevundimonas_subvibrioides_ATCC_15264_GCA_000144605.1_ASM14460v1.faa_ADL00354.1
Candidatus_Puniceispirillum_marinum_IMCC1322_GCA_000024465.1_ASM2446v1.faa_ADE38685.1
GCA_903917585.1_freshwater_MAG_---_Loclat_bin-14507_01051
hisC
Caedimonas_varicaedens_GCA_001192655.1_ASM119265v1.faa_GAO98303.1
GCA_002394665.1_ASM239466v1_00520
Candidatus_Deianiraea_vastatrix_GCA_007993655.1_ASM799365v1.faa_QED23607.1
Candidatus_Nucleicultrix_amoebiphila_FS5_GCA_002117145.1_ASM211714v1.faa_ARN85046.1
GCA_905480015.1_10_20180529_Bin_6_1_01163
GCA_903917585.1_freshwater_MAG_---_Loclat_bin-14507_01051
Alteromonas_macleodii_ATCC_27126_GCA_000172635.2_ASM17263v2.faa_AFS37938.1
Enterobacter_cloacae_GCA_000770155.1_ASM77015v1.faa_AIV30557.1
hisN_hisB
Alteromonas_macleodii_ATCC_27126_GCA_000172635.2_ASM17263v2.faa_AFS37939.1
Candidatus_Deianiraea_vastatrix_GCA_007993655.1_ASM799365v1.faa_QED23613.1
Enterobacter_cloacae_GCA_000770155.1_ASM77015v1.faa_AIV30558.1
GCA_002394665.1_ASM239466v1_00504
hisD
Candidatus_Deianiraea_vastatrix_GCA_007993655.1_ASM799365v1.faa_QED23611.1
GCA_002394665.1_ASM239466v1_00517
GCA_002423155.1_ASM242315v1_02075
GCA_905480015.1_10_20180529_Bin_6_1_00806
alpha_proteobacterium_L41A_GCA_000335735.1_L41A.1.0.faa_GCA_000335735.1_L41A.1.0_00568
Asticcacaulis_excentricus_CB_48_GCA_000175215.2_ASM17521v2.faa_ADU12501.1
Brevundimonas_subvibrioides_ATCC_15264_GCA_000144605.1_ASM14460v1.faa_ADL00355.1
Oceanicaulis_alexandrii_DSM_11625_GCA_000420265.1_ASM42026v1.faa_GCA_000420265.1_ASM42026v1_02764
Maricaulis_maris_GCA_003634045.1_ASM363404v1.faa_RKR02970.1
Alteromonas_macleodii_ATCC_27126_GCA_000172635.2_ASM17263v2.faa_AFS37937.1
Enterobacter_cloacae_GCA_000770155.1_ASM77015v1.faa_AIV30556.1
Lys_Met_Thr
lysC_thrA
Bandiella_00032
Candidatus_Aquarickettsia_rohweri_GCA_003953955.1_ASM395395v1.faa_RST71884.1
GCA_903887235.1_freshwater_MAG_---_E14_bin-0687_01349
GCA_905479795.1_10_20180426_Bin_173_1_00601
Rickettsiales_endosymbiont_of_Trichoplax_sp._H2_GCA_009690945.1_h2es_1.0.faa_MSO14289.1
Candidatus_Hepatobacter_penaei_GCA_000742475.1_ASM74247v1.faa_GCA_000742475.1_ASM74247v1_00999
Candidatus_Phycorickettsia_trachydisci_GCA_003015145.1_ASM301514v1.faa_AVP87374.1
Candidatus_Sneabacter_namystus_GCA_008189685.1_ASM818968v1.faa_QEK39589.1
Candidatus_Xenolissoclinum_pacificiensis_L6_GCA_000512675.1_X_pac_1.0.faa_ETO91434.1
Cyrto_00758
Holospora_undulata_HU1_GCA_000388175.3_ASM38817v3.faa_ETZ04812.1
Plagio_00693
Wolbachia_pipientis_GCA_001752665.1_ASM175266v1.faa_OEY86915.1
GCA_017444095.1_ASM1744409v1_00121
Candidatus_Deianiraea_vastatrix_GCA_007993655.1_ASM799365v1.faa_QED23822.1
GCA_903878005.1_freshwater_MAG_---_Ki1-1-6m_bin-0836_01527
Neorickettsia_helminthoeca_str._Oregon_GCA_000632985.1_ASM63298v1.faa_AHX11033.1
Rickettsia_endosymbiont_of_Cardiosporidium_cionae_GCA_015476335.1_ASM1547633v1.faa_KAF8818809.1
GCA_002394665.1_ASM239466v1_00041
Tyr_Phe_Tyr
aroK
Wolbachia_endosymbiont_of_Drosophila_melanogaster_GCA_000008025.1_ASM802v1.faa_AAS13954.1
Wolbachia_endosymbiont_strain_TRS_of_Brugia_malayi_GCA_000008385.1_ASM838v1.faa_AAW70701.1
GCA_018062985.1_ASM1806298v1_00703
