# Supplementary material for: Host association and intracellularity evolved multiple times independently in the Rickettsiales
Source: Nat Commun. 2024 Feb 6;15:1093. doi: 10.1038/s41467-024-45351-7 (PMC10847448; doi:10.1038/s41467-024-45351-7)
Supplement: Supplementary file 12 — Supplementary Data 8 [file 41467_2024_45351_MOESM12_ESM.xlsx]

## Sheet: alpha_eggnog_Anadelfobacter_GCA
Organism	Purine	Pyrimidine	tlc nucleotide translocase	Arginine	Cysteine	Histidine	Ile_Val_Leu	Lys_Thr_Met	Proline	Serine	Trp_Tyr_Phe
Anadelfobacter_sociabilis_GCA_021811825.1	0.333333	0.4		0.428571	0	0	0	0.0666667	0	0	0
Grellia_numerosa_GCA_021811875.1	0.266667	0.6	2	0	0	0	0.1	0.466667	0	0	0.0666667
Grellia_numerosa_GCA_029981845.1	0.266667	0.666667	2	0.142857	0.125	0	0.1	0.533333	0	0	0.0666667
Cyrtobacter_sp_GCA_021841735.1	0.266667	0.466667	1	0	0	0	0.1	0.4	0	0	0
Cyrtobacter_zanobii_GCA_021811845.1	0.0666667	0.533333	1	0	0	0	0.1	0.333333	0	0	0
Megaira_polyxenophila_GCA_020881215.1	0.2	0.466667	5	0.142857	0	0	0.2	0.466667	0	0	0
Megaira_polyxenophila_GCA_913698045.1	0.2	0.466667	5	0.142857	0	0	0.2	0.466667	0	0	0
Megaira_polyxenophila_GCA_029982035.1	0.266667	0.466667	5	0.142857	0.125	0	0.2	0.466667	0	0	0
Megaira_polyxenophila_GCA_020410825.1	0.2	0.466667	5	0.142857	0.125	0	0.2	0.466667	0	0	0
