# Supplementary material for: Host association and intracellularity evolved multiple times independently in the Rickettsiales
Source: Nat Commun. 2024 Feb 6;15:1093. doi: 10.1038/s41467-024-45351-7 (PMC10847448; doi:10.1038/s41467-024-45351-7)
Supplement: Supplementary file 13 — Supplementary Data 9 [file 41467_2024_45351_MOESM13_ESM.xlsx]

## Sheet: Foglio1
Organism name	accession
Rickettsiales bacterium Ac37b	GCA_000746585.2
Rickettsiales endosymbiont of Stachyamoeba lipophora	GCA_003932735.1
endosymbiont of Acanthamoeba sp. UWC8	GCA_000730245.1
Candidatus Jidaibacter acanthamoeba	GCA_000815465.1
Rickettsiales endosymbiont of Trichoplax sp. H2	GCA_009690945.1
Candidatus Neoehrlichia lotoris str. RAC413	GCA_000964795.1
Anaplasma marginale str. Florida	GCA_000020305.1
Wolbachia endosymbiont of Drosophila melanogaster	GCA_000008025.1
Ehrlichia chaffeensis str. Arkansas	GCA_000013145.1
Candidatus Aquarickettsia rohweri	GCA_003953955.1
Rickettsiales endosymbiont of Peranema trichophorum	GCA_004210275.1
Ehrlichia ruminantium str. Welgevonden	GCA_000026005.1
Wolbachia endosymbiont strain TRS of Brugia malayi	GCA_000008385.1
Rickettsia endosymbiont of Culicoides newsteadi	GCA_002259525.1
Anaplasma phagocytophilum str. HZ	GCA_000013125.1
Rickettsia bellii RML369-C	GCA_000012385.1
Wolbachia pipientis	GCA_001752665.1
Candidatus Midichloria mitochondrii IricVA	GCA_000219355.1
Rickettsia prowazekii str. Madrid E	GCA_000195735.1
Occidentia massiliensis	GCA_000309075.1
Rickettsia endosymbiont of Ixodes scapularis	GCA_000160735.1
Neorickettsia sennetsu str. Miyayama	GCA_000013165.1
Candidatus Phycorickettsia trachydisci	GCA_003015145.1
Rickettsiales bacterium	GCA_014132315.1
Rickettsiales endosymbiont of Cardiosporidium cionae	GCA_015476335.1
Neorickettsia helminthoeca str. Oregon	GCA_000632985.1
Orientia tsutsugamushi str. Ikeda	GCA_000010205.1
Candidatus Fokinia solitaria	GCA_003072485.1
Rickettsiales endosymbiont of Paramecium tredecaurelia	GCA_016751895.1
Orientia chuto str. Dubai	GCA_000964595.1
Candidatus Deianiraea vastatrix	GCA_007993655.1
Rickettsiales bacterium	GCA_015657545.1
Candidatus Sneabacter namystus	GCA_008189685.1
Candidatus Xenolissoclinum pacificiensis L6	GCA_000512675.1
Candidatus Arcanobacter lacustris	GCA_000970895.1
Candidatus Echinorickettsia raffii	GCA_018101195.1
N/A	GCA_002937505.1
N/A	GCA_002709955.1
N/A	GCA_002938315.1
N/A	GCA_002238725.1
N/A	GCA_002423155.1
N/A	GCA_002295635.1
N/A	GCA_002359345.1
N/A	GCA_002414925.1
N/A	GCA_002722055.1
N/A	GCA_002471575.1
N/A	GCA_004213075.1
N/A	GCA_002937455.1
N/A	GCA_002346425.1
N/A	GCA_002937585.1
N/A	GCA_003241645.1
N/A	GCF_900197615.1
N/A	GCA_002296855.1
N/A	GCA_002298745.1
N/A	GCA_002937655.1
N/A	GCA_005792635.1
N/A	GCA_004293935.1
N/A	GCA_002337235.1
N/A	GCA_002937625.1
N/A	GCA_002938035.1
N/A	GCA_002715505.1
N/A	GCA_002723345.1
N/A	GCA_002689325.1
N/A	GCA_002720535.1
N/A	GCF _00299115.1
N/A	GCA_002386815.1
N/A	GCA_002337615.1
N/A	GCA_002937595.1
N/A	GCA_002937895.1
N/A	GCA_002168115.1
N/A	GCA_002937995.1
N/A	GCA_002170595.1
N/A	GCA_002732015.1
N/A	GCA_004292675.1
N/A	GCA_001510075.1
N/A	GCA_903828265.1
N/A	GCA_013214525.1
N/A	GCA_004292665.1
N/A	GCA_002415575.1
N/A	GCA_002422875.1
N/A	GCA_016778805.1
N/A	GCA_002717545.1
N/A	GCA_002501105.1
N/A	GCA_013214485.1
N/A	GCA_002722515.1
N/A	GCA_002787615.1
N/A	GCA_002415125.1
N/A	GCA_002938125.1
N/A	GCA_002389385.1
N/A	GCA_002937695.1
N/A	GCA_002937675.1
N/A	GCA_014132315.1
N/A	GCA_002725445.1
N/A	GCA_002296185.1
N/A	GCA_004293195.1
N/A	GCA_003963235.1
N/A	GCA_002938115.1
N/A	GCA_003216195.1
N/A	GCA_002717185.1
N/A	GCA_002938085.1
N/A	GCA_003282155.1
N/A	GCA_003331375.1
N/A	GCA_005791235.1
N/A	GCA_002715915.1
N/A	GCA_002937755.1
N/A	GCA_006844765.1
N/A	GCA_002937915.1
N/A	GCA_002938235.1
N/A	GCA_015657545.1
N/A	GCA_002712665.1
N/A	GCA_003215235.1
N/A	GCA_002937925.1
N/A	GCA_002690715.1
N/A	GCA_002937775.1
N/A	GCA_900544565.1
N/A	GCA_003531345.1
N/A	GCA_002394665.1
N/A	GCA_002938285.1
N/A	GCA_005779685.1
N/A	GCA_903819765.1
N/A	GCA_903828405.1
N/A	GCA_903852295.1
N/A	GCA_903946825.1
N/A	GCA_903951215.1
N/A	GCA_903952265.1
N/A	GCA_002434595.1
N/A	GCA_900546185.1
N/A	GCA_903859285.1
N/A	GCA_903864455.1
N/A	GCA_002717265.1
N/A	GCA_005240015.1
N/A	GCA_903934535.1
N/A	GCA_002701885.1
N/A	GCA_004321805.1
N/A	GCA_900550565.1
N/A	GCA_002938175.1
N/A	GCA_002422745.1
N/A	GCA_003444235.1
N/A	GCA_002938045.1
N/A	GCA_002170155.1
N/A	GCA_002937875.1
N/A	GCA_903837685.1
N/A	GCA_002395105.1
N/A	GCA_002715305.1
N/A	GCA_002937795.1
N/A	GCA_002170915.1
N/A	GCA_002731625.1
N/A	GCA_002731805.1
N/A	GCF_004005845.1
N/A	GCA_002787635.1
N/A	GCA_002306855.1
N/A	GCA_002433205.1
N/A	GCA_002348275.1
N/A	GCA_002342325.1
N/A	GCA_002359655.1
N/A	GCA_001768015.1
N/A	GCA_002422795.1
N/A	GCA_001767955.1
N/A	GCA_001767865.1
N/A	GCA_001768925.1
N/A	GCA_002691145.1
N/A	GCA_002728135.1
N/A	GCA_002716125.1
N/A	GCA_001897445.1
N/A	GCA_002420445.1
N/A	GCA_002389715.1
N/A	GCA_002433405.1
N/A	GCA_002291845.1
N/A	GCA_002328385.1
N/A	GCA_002721365.1
N/A	GCA_016778745.1
N/A	GCA_002938195.1
N/A	GCA_002696935.1
N/A	GCA_002938075.1
N/A	GCA_002937555.1
N/A	GCA_002717485.1
N/A	GCA_002402195.1
N/A	GCA_002727315.1
N/A	GCA_016780625.1
N/A	GCA_002711625.1
N/A	GCA_002938255.1
N/A	GCA_002171495.2
N/A	GCA_002705265.1
N/A	GCA_002710765.1
N/A	GCA_002937955.1
N/A	GCA_900546225.1
N/A	GCA_900550495.1
N/A	GCA_900551865.1
N/A	GCA_009693885.1
N/A	GCA_903928795.1
N/A	GCA_002697725.1
N/A	GCA_002690645.1
N/A	GCA_002694925.1
N/A	GCA_002709555.1
N/A	GCA_002697325.1
N/A	GCA_002720895.1
N/A	GCA_002691065.1
N/A	GCA_002714055.1
N/A	GCA_002346765.1
N/A	GCF_003385955.1
N/A	GCA_002713365.1
N/A	GCA_002724395.1
N/A	GCA_002422205.1
N/A	GCA_002363775.1
N/A	GCA_002334965.1
N/A	GCA_002715265.1
N/A	GCA_002722175.1
N/A	GCA_002938205.1
N/A	GCA_002717225.1
N/A	GCA_004293245.1
N/A	GCA_002171375.1
N/A	GCA_005787525.1
N/A	GCA_002170565.2
N/A	GCA_002709125.1
N/A	GCA_003446135.1
N/A	GCA_001768805.1
N/A	GCA_002727615.1
N/A	GCA_002711515.1
N/A	GCA_900549365.1
N/A	GCA_002692225.1
N/A	GCA_002706585.1
N/A	GCA_002728255.1
N/A	GCA_002686255.1
N/A	GCA_002937855.1
N/A	GCA_002389175.1
N/A	GCA_002721295.1
N/A	GCA_002718015.1
N/A	GCA_003230015.1
N/A	GCA_002729235.1
N/A	GCA_002702805.1
N/A	GCA_002718635.1
N/A	GCA_002691245.1
N/A	GCA_002687515.1
N/A	GCA_002717245.1
N/A	GCA_002377485.1
N/A	GCA_002720175.1
N/A	GCA_002720935.1
N/A	GCA_002327565.1
N/A	GCA_002713965.1
N/A	GCA_002720775.1
N/A	GCA_002720125.1
N/A	GCA_002724635.1
N/A	GCA_002711555.1
N/A	GCA_002699795.1
N/A	GCA_002712065.1
N/A	GCA_002725625.1
N/A	GCA_002708665.1
N/A	GCA_002291925.1
N/A	GCA_002689845.1
N/A	GCA_002696825.1
N/A	GCA_002684605.1
N/A	GCA_002690875.1
N/A	GCA_002718135.1
N/A	GCA_002731505.1
N/A	GCA_002704405.1
N/A	GCA_002712985.1
N/A	GCA_002335845.1
N/A	GCA_002171495.1
N/A	GCA_002706125.1
N/A	GCA_002170565.1
N/A	GCA_002722095.1
N/A	GCA_002306775.1
N/A	GCA_002714015.1
N/A	GCA_002938155.1
N/A	GCA_004144375.1
N/A	GCA_002696645.1
N/A	GCA_002694475.1
N/A	GCA_002715005.1
N/A	GCA_013697555.1
N/A	GCA_002707285.1
N/A	GCA_005787425.1
N/A	GCA_002937525.1
N/A	GCA_002938275.1
N/A	GCA_002711715.1
N/A	GCA_002724555.1
N/A	GCA_002937705.1
N/A	GCA_002702255.1
N/A	GCA_002937725.1
N/A	GCA_002706145.1
N/A	GCA_002698185.1
N/A	GCA_002708115.1
N/A	GCA_002705225.1
N/A	GCA_002938015.1
N/A	GCA_002171235.1
N/A	GCA_002717855.1
N/A	GCA_002689905.1
N/A	GCA_002713785.1
N/A	GCA_005804945.1
N/A	GCA_903881605.1
N/A	GCA_002690595.1
N/A	GCA_002172145.1
N/A	GCA_002938335.1
N/A	GCA_002169365.1
N/A	GCA_002937975.1
N/A	GCA_002937575.1
N/A	GCA_002937815.1
N/A	GCA_002727545.1
N/A	GCA_002169685.1
N/A	GCA_002690585.1
N/A	GCA_002689725.1
N/A	GCA_005804845.1
N/A	GCA_005801485.1
N/A	GCA_002707585.1
N/A	GCA_002084505.1
N/A	GCA_002937825.1
N/A	GCA_003281065.1
N/A	GCA_005779635.1
N/A	GCA_002727385.1
N/A	GCA_003516275.1
N/A	GCA_002168775.1
N/A	GCA_002690625.1
N/A	GCA_005779385.1
N/A	GCA_002692485.1
N/A	GCA_001730065.1
N/A	GCA_002169595.2
N/A	GCA_005801545.1
N/A	GCA_002325765.1
N/A	GCA_002702245.1
N/A	GCA_002168685.2
N/A	GCA_903843435.1
N/A	GCA_002168465.1
N/A	GCA_903825885.1
N/A	GCA_002632305.1
N/A	GCA_005788745.1
N/A	GCA_005804185.1
N/A	GCA_005801145.1
N/A	GCA_005792125.1
N/A	GCA_005801105.1
N/A	GCA_004144445.1
N/A	GCA_005787405.1
N/A	GCA_016892685.1
N/A	GCA_903821695.1
N/A	GCA_010031735.1
N/A	GCA_905478245.1
N/A	GCA_018659145.1
N/A	GCA_905478165.1
N/A	GCA_014116815.1
N/A	GCA_903887235.1
N/A	GCA_903824085.1
N/A	GCA_903903795.1
N/A	GCA_903872405.1
N/A	GCA_903957775.1
N/A	GCA_903865125.1
N/A	GCA_903953855.1
N/A	GCA_017302595.1
N/A	GCA_009926845.1
N/A	GCA_018659605.1
N/A	GCA_905479795.1
N/A	GCA_905479865.1
N/A	GCA_013288565.1
N/A	GCA_017475895.1
N/A	GCA_018970295.1
N/A	GCA_013298405.1
N/A	GCA_905480015.1
N/A	GCA_017620845.1
N/A	GCA_902798535.1
N/A	GCA_902773285.1
N/A	GCA_013288335.1
N/A	GCA_903878005.1
N/A	GCA_002238905.1
N/A	GCA_017995275.1
N/A	GCA_902795615.1
N/A	GCA_905479885.1
N/A	GCA_017444125.1
N/A	GCA_902796345.1
N/A	GCA_902772645.1
N/A	GCA_009927585.1
N/A	GCA_902784055.1
N/A	GCA_017444095.1
N/A	GCA_902769055.1
N/A	GCA_013289445.1
N/A	GCA_013288985.1
N/A	GCA_013288575.1
N/A	GCA_013288625.1
N/A	GCA_016892705.1
N/A	GCA_903872175.1
N/A	GCA_903960145.1
N/A	GCA_903878685.1
N/A	GCA_017999675.1
N/A	GCA_903849835.1
N/A	GCA_018969185.1
N/A	GCA_903841725.1
N/A	GCA_009925685.1
N/A	GCA_903820055.1
N/A	GCA_903927415.1
N/A	GCA_903926815.1
N/A	GCA_903870105.1
N/A	GCA_017302665.1
N/A	GCA_903916125.1
N/A	GCA_903837365.1
N/A	GCA_903830455.1
N/A	GCA_902771535.1
N/A	GCA_903860855.1
N/A	GCA_902796155.1
N/A	GCA_018062985.1
N/A	GCA_017477855.1
N/A	GCA_902761495.1
N/A	GCA_902796745.1
N/A	GCA_013288305.1
N/A	GCA_002393025.1
N/A	GCA_902798325.1
N/A	GCA_903937405.1
N/A	GCA_903831915.1
N/A	GCA_903906295.1
N/A	GCA_014190355.1
N/A	GCA_903937445.1
N/A	GCA_903953375.1
N/A	GCA_903959055.1
N/A	GCA_009924125.1
N/A	GCA_903943585.1
N/A	GCA_903879805.1
N/A	GCA_903937015.1
N/A	GCA_903940335.1
N/A	GCA_903934845.1
N/A	GCA_903952565.1
N/A	GCA_903917585.1
N/A	GCA_009927945.1
N/A	GCA_903959715.1
N/A	GCA_903898475.1
N/A	GCA_016892765.1
N/A	GCA_903858915.1
N/A	GCA_902790255.1
N/A	GCA_018062005.1
N/A	GCA_903854845.1
N/A	GCA_009921385.1
N/A	GCA_013286285.1
N/A	GCA_013289335.1
N/A	GCA_018333595.1
N/A	GCA_905479585.1
N/A	GCA_013154095.1
Candidatus Grellia numerosa	GCA_029981845.1
Candidatus Grellia numerosa	GCA_021811875.1
Candidatus Megaira polyxenophila	GCA_020410825.1
Candidatus Megaira polyxenophila	GCA_020881215.1
Candidatus Megaira polyxenophila	GCA_913698045.1
Candidatus Megaira polyxenophila	GCA_029982035.1
Candidatus Anadelfobacter sociabilis	GCA_021811825.1
Candidatus Cyrtobacter sp	GCA_021841735.1
Candidatus Cyrtobacter zanobii	GCA_021811845.1
